# Supplementary material for: Systematics of a widely distributed western North American springsnail, Pyrgulopsis micrococcus (Caenogastropoda, Hydrobiidae), with descriptions of three new congeners
Source: Zookeys. 2013 Sep 10;(330):27–52. doi: 10.3897/zookeys.330.5852 (PMC3800804; doi:10.3897/zookeys.330.5852)
Supplement: XML Treatment for Pyrgulopsis licina [file zookeys.330.5852-treatment1.xml]

<!DOCTYPE tp:taxon-treatment
  PUBLIC "-//TaxonX//DTD Taxonomic Treatment Publishing DTD v0 20100105//EN" "tax-treatment-NSO.dtd">
<tp:taxon-treatment xmlns:tp="http://www.plazi.org/taxpub"><tp:treatment-meta><mixed-citation publication-type="journal"><person-group><name><surname>Hershler</surname><given-names>Robert</given-names></name><name><surname>Liu</surname><given-names>Hsiu-Ping</given-names></name><name><surname>Bradford</surname><given-names>Corbin</given-names></name></person-group><article-title>Systematics of a widely distributed western North American springsnail, <italic>Pyrgulopsis micrococcus</italic> (Caenogastropoda, Hydrobiidae), with descriptions of three new congeners</article-title><source>Zookeys</source><day>10</day><month>9</month><year>2013</year><volume>2013</volume><issue>330</issue><fpage>27</fpage><lpage>52</lpage><pub-id pub-id-type="doi">10.3897/zookeys.330.5852</pub-id></mixed-citation></tp:treatment-meta><tp:nomenclature><tp:taxon-name>
                            <tp:taxon-name-part taxon-name-part-type="genus">Pyrgulopsis</tp:taxon-name-part>
                            <tp:taxon-name-part taxon-name-part-type="species">licina</tp:taxon-name-part>
                            <object-id xmlns:xlink="http://www.w3.org/1999/xlink" xlink:type="simple">http://zoobank.org/5F006641-38E0-4AA0-B3D2-AE78145B51CC</object-id>
                            <object-id xmlns:xlink="http://www.w3.org/1999/xlink" xlink:type="simple">http://species-id.net/wiki/Pyrgulopsis_licina</object-id>
                        </tp:taxon-name><tp:taxon-authority>Hershler, Liu &amp; Bradford</tp:taxon-authority><tp:taxon-status xmlns:xlink="http://www.w3.org/1999/xlink" xlink:type="simple">sp. n.</tp:taxon-status><xref ref-type="fig" rid="F3">Figs 3</xref><xref ref-type="fig" rid="F4">, 4A–B</xref><tp:nomenclature-citation-list><tp:nomenclature-citation><tp:taxon-name>Pyrgulopsis micrococcus</tp:taxon-name><comment>. – <xref ref-type="bibr" rid="B21">Hershler and Sada 1987</xref> (in part).</comment></tp:nomenclature-citation><tp:nomenclature-citation><tp:taxon-name>Pyrgulopsis micrococcus</tp:taxon-name><comment> clade C. – <xref ref-type="bibr" rid="B26">Liu et al. (2003)</xref>.</comment></tp:nomenclature-citation></tp:nomenclature-citation-list></tp:nomenclature><tp:treatment-sec sec-type="Types"><title>Types.</title><p>Holotype, USNM 850347 (a dry shell), spring south of Clay Pits, Ash Meadows, Nye County, Nevada, <named-content xmlns:xlink="http://www.w3.org/1999/xlink" content-type="dwc:verbatimCoordinates" xlink:type="simple">36.40719°N, 116.37856°W</named-content>, 11 November 1985, R. Hershler and D. W. Sada. Paratypes, USNM 1204732 (from same lot).</p><!--PageBreak--></tp:treatment-sec><tp:treatment-sec sec-type="Referred material"><title>Referred material.</title><p>NEVADA. <italic>Nye County</italic>: USNM 859186, USNM 903997, spring south of Clay Pits, USNM 850345, USNM 850346, USNM 850347, USNM 850348, USNM 859185, spring at Clay Pits, Ash Meadows (<named-content xmlns:xlink="http://www.w3.org/1999/xlink" content-type="dwc:verbatimCoordinates" xlink:type="simple">36.41608°N, 116.37802°W</named-content>), USNM 850343, USNM 850344, USNM 859184, spring north of Clay Pits, Ash Meadows (<named-content xmlns:xlink="http://www.w3.org/1999/xlink" content-type="dwc:verbatimCoordinates" xlink:type="simple">36.41613°N, 116.37808°W</named-content>), USNM 850334, Rogers Spring, Ash Meadows (<named-content xmlns:xlink="http://www.w3.org/1999/xlink" content-type="dwc:verbatimCoordinates" xlink:type="simple">36.47931°N, 116.32622°W</named-content>), USNM 850336, USNM 1122742, USNM 1122754, USNM 1197782, USNM 1204745, springs south of Rogers Spring, Ash Meadows (<named-content xmlns:xlink="http://www.w3.org/1999/xlink" content-type="dwc:verbatimCoordinates" xlink:type="simple">36.47467°N, 116.32747°W</named-content>), USNM 850349, USNM 1197775, spring east of Crystal Reservoir, Ash Meadows (<named-content xmlns:xlink="http://www.w3.org/1999/xlink" content-type="dwc:verbatimCoordinates" xlink:type="simple">36.40790°N, 116.31297°W</named-content>), USNM 850350, spring east of Crystal Reservoir, Ash Meadows (<named-content xmlns:xlink="http://www.w3.org/1999/xlink" content-type="dwc:verbatimCoordinates" xlink:type="simple">36.40742°N, 116.31197°W</named-content>), USNM 903982, spring east of Crystal Reservoir, Ash Meadows (<named-content xmlns:xlink="http://www.w3.org/1999/xlink" content-type="dwc:verbatimCoordinates" xlink:type="simple">36.40836°N, 116.31042°W</named-content>), USNM 1197780, spring ca. 100 m north of Collins Ranch, Ash Meadows (<named-content xmlns:xlink="http://www.w3.org/1999/xlink" content-type="dwc:verbatimCoordinates" xlink:type="simple">36.42038°N, 116.29921°W</named-content>), USNM 850352, USNM 850351, USNM 859188, USNM 859189, USNM 1122848, Frenchy Springs, Ash Meadows (<named-content xmlns:xlink="http://www.w3.org/1999/xlink" content-type="dwc:verbatimCoordinates" xlink:type="simple">36.36364°N, 116.27432°W</named-content>), USNM 850353, USNM 859190, USNM 894336, USNM 1122849, Last Chance Spring, Ash Meadows (<named-content xmlns:xlink="http://www.w3.org/1999/xlink" content-type="dwc:verbatimCoordinates" xlink:type="simple">36.35700°N, 116.27400°W</named-content>).</p></tp:treatment-sec><tp:treatment-sec sec-type="Diagnosis"><title>Diagnosis.</title><p>A small congener (maximum shell height, 2.4 mm) having a narrow-conic shell. Distinguished from similar regional species by its strongly curved penial filament and absence of glands on the penis. Further differentiated from frequently sympatric <italic><tp:taxon-name>Pyrgulopsis sanchezi</tp:taxon-name></italic> (described below) by its highly convex, deeply incised teleoconch whorls and ovate shell aperture.</p></tp:treatment-sec><tp:treatment-sec sec-type="Description"><title>Description.</title><p>Shell (<xref ref-type="fig" rid="F3">Fig. 3A–C</xref>) narrow-conic, whorls 3.75–4.50. Teleoconch whorls highly convex, sutures deeply impressed. Aperture ovate, parietal lip complete, narrowly adnate or slightly disjunct, umbilicus narrow. Outer lip thin, orthocline or prosocline. Sculpture of faint, irregular spiral striae.</p><fig id="F3" position="float" orientation="portrait"><label>Figure 3.</label><caption><p>Shells, opercula and radula, <italic><tp:taxon-name>Pyrgulopsis licina</tp:taxon-name></italic> sp. n. <bold>A</bold> Holotype, USNM 850347 <bold>B, C</bold> Shells, USNM 1204732, USNM 1188732 <bold>D, E</bold> Opercula (outer, inner sides), USNM 850348 <bold>F</bold> Portion of radular ribbon, USNM 850348 <bold>G</bold> Central teeth, USNM 850348 <bold>H</bold> Lateral and inner marginal teeth, USNM 850348. Scale bars <bold>A–C</bold> 1.0 mm; <bold>D, E</bold> 100 µm; <bold>F, H</bold> 10 µm; <bold>G</bold> 2 µm.</p></caption><graphic xmlns:xlink="http://www.w3.org/1999/xlink" xlink:href="ZooKeys-330-027-g003.jpg" position="float" orientation="portrait" xlink:type="simple"/></fig><p>Operculum (<xref ref-type="fig" rid="F3">Fig. 3D–E</xref>) as for genus; edges of last 0.5 whorl frilled on outer side; muscle attachment margins variably thickened on inner side. Radula (<xref ref-type="fig" rid="F3">Fig. 3F–H</xref>) as for genus; dorsal edge of central teeth concave, lateral cusps four–six, basal cusp one. Lateral teeth having three–four cusps on both inner and outer sides. Inner marginal teeth with 20–25 cusps, outer marginal teeth with 24–31 cusps. Radula data are from USNM 850348.</p><p>Penis (<xref ref-type="fig" rid="F4">Fig. 4A–B</xref>) medium-sized; filament medium length, narrow, weakly tapering, strongly curved (to outer side); lobe small, rectangular, horizontal or oblique; glands almost always absent (87/90 specimens), two specimens had a small, dot-like <!--PageBreak-->gland along the distal edge of the lobe and one specimen had a glandular smear near the distal edge of the ventral surface of the lobe. Penial data are from USNM 850334, USNM 850348, USNM 850351.</p><fig id="F4" position="float" orientation="portrait"><label>Figure 4.</label><caption><p>Penes (dorsal, ventral surfaces). <bold>A, B</bold> <italic><tp:taxon-name>Pyrgulopsis licina</tp:taxon-name></italic> sp. n., USNM 850346 <bold>C, D</bold> <italic><tp:taxon-name>Pyrgulopsis perforata</tp:taxon-name></italic> sp. n., BellMNH 20891 <bold>E, F</bold> <italic><tp:taxon-name>Pyrgulopsis sanchezi</tp:taxon-name></italic> sp. n., USNM 883361 <bold>G, H</bold> <italic><tp:taxon-name>Pyrgulopsis micrococcus</tp:taxon-name></italic>, BellMNH 20663 <bold>I, J</bold> <italic><tp:taxon-name>Pyrgulopsis turbatrix</tp:taxon-name></italic>, USNM 860699 <bold>K, L</bold> <italic><tp:taxon-name>Pyrgulopsis turbatrix</tp:taxon-name></italic>, USNM 883373. Scale bars <bold>A–C</bold> 250 µm; <bold>D–L</bold> 500 µm. <bold>Pd</bold> penial duct <bold>Pf</bold> penial filament <bold>Pl</bold> penial lobe <bold>Tg</bold> terminal gland.</p></caption><graphic xmlns:xlink="http://www.w3.org/1999/xlink" xlink:href="ZooKeys-330-027-g004.jpg" position="float" orientation="portrait" xlink:type="simple"/></fig><table-wrap id="T1" position="float" orientation="portrait"><label>Table 1.</label><caption><p>Shell parameters for <italic><tp:taxon-name>Pyrgulopsis licina</tp:taxon-name></italic>. Measurements are in mm.&lt;br/&gt;</p></caption><table><tbody><tr><th rowspan="1" colspan="1"/><th rowspan="1" colspan="1">WH</th><th rowspan="1" colspan="1">SH</th><th rowspan="1" colspan="1">SW</th><th rowspan="1" colspan="1">HBW</th><th rowspan="1" colspan="1">WBW</th><th rowspan="1" colspan="1">AH</th><th rowspan="1" colspan="1">AW</th><th rowspan="1" colspan="1">SW/SH</th><th rowspan="1" colspan="1">HBW/SH</th><th rowspan="1" colspan="1">AH/SH</th></tr><tr><td rowspan="1" colspan="11">Holotype, USNM 850347</td></tr><tr><td rowspan="1" colspan="1"/><td rowspan="1" colspan="1">4.25</td><td rowspan="1" colspan="1">1.94</td><td rowspan="1" colspan="1">1.33</td><td rowspan="1" colspan="1">1.42</td><td rowspan="1" colspan="1">1.09</td><td rowspan="1" colspan="1">0.78</td><td rowspan="1" colspan="1">0.76</td><td rowspan="1" colspan="1">0.69</td><td rowspan="1" colspan="1">0.73</td><td rowspan="1" colspan="1">0.44</td></tr><tr><td rowspan="1" colspan="11">USNM 1204732 (n=10)</td></tr><tr><td rowspan="1" colspan="1">Mean</td><td rowspan="1" colspan="1">4.00</td><td rowspan="1" colspan="1">2.00</td><td rowspan="1" colspan="1">1.33</td><td rowspan="1" colspan="1">1.45</td><td rowspan="1" colspan="1">1.15</td><td rowspan="1" colspan="1">0.83</td><td rowspan="1" colspan="1">0.76</td><td rowspan="1" colspan="1">0.67</td><td rowspan="1" colspan="1">0.73</td><td rowspan="1" colspan="1">0.42</td></tr><tr><td rowspan="1" colspan="1">S.D.</td><td rowspan="1" colspan="1">0.12</td><td rowspan="1" colspan="1">0.12</td><td rowspan="1" colspan="1">0.06</td><td rowspan="1" colspan="1">0.08</td><td rowspan="1" colspan="1">0.06</td><td rowspan="1" colspan="1">0.05</td><td rowspan="1" colspan="1">0.03</td><td rowspan="1" colspan="1">0.03</td><td rowspan="1" colspan="1">0.02</td><td rowspan="1" colspan="1">0.02</td></tr><tr><td rowspan="1" colspan="1">Range</td><td rowspan="1" colspan="1">3.75–4.25</td><td rowspan="1" colspan="1">1.88–2.22</td><td rowspan="1" colspan="1">1.28–1.44</td><td rowspan="1" colspan="1">1.34–1.60</td><td rowspan="1" colspan="1">1.09–1.27</td><td rowspan="1" colspan="1">0.75–0.92</td><td rowspan="1" colspan="1">0.72–0.83</td><td rowspan="1" colspan="1">0.63–0.72</td><td rowspan="1" colspan="1">0.70–0.76</td><td rowspan="1" colspan="1">0.38–0.45</td></tr></tbody></table></table-wrap><!--PageBreak--><!--PageBreak--></tp:treatment-sec><tp:treatment-sec sec-type="Etymology"><title>Etymology.</title><p>The epithet is an adjective derived from the New Latin <italic>licinus</italic>, meaning bent or turned upward, and refers to the distinctive shape of the penial filament in this species.</p></tp:treatment-sec><tp:treatment-sec sec-type="Distribution"><title>Distribution.</title><p>Ash Meadows, Amargosa River basin (M7, M29, M30, M52, M54, M58, <xref ref-type="fig" rid="F2">Fig. 2</xref>). The type locality is a broad spring brook that courses through a pit-like depression (<xref ref-type="fig" rid="F5">Fig. 5A</xref>).</p><fig id="F5" position="float" orientation="portrait"><label>Figure 5.</label><caption><p>Photographs of habitats. <bold>A</bold> Spring south of Clay Pits, Ash Meadows, Nye County, Nevada, type locality of <italic><tp:taxon-name>Pyrgulopsis licina</tp:taxon-name></italic> sp. n. (photograph taken on 7/VII/1986) <bold>B</bold> Purgatory Spring, Ash Meadows, Nye County, Nevada, type locality of <italic><tp:taxon-name>Pyrgulopsis sanchezi</tp:taxon-name></italic> (15/XI/2011) <bold>C, D</bold> Uppermost spring east of Scotty’s Castle, Death Valley, Inyo County, California, type locality of <italic><tp:taxon-name>Pyrgulopsis perforata</tp:taxon-name></italic> sp. n. (18/IV/1980).</p></caption><graphic xmlns:xlink="http://www.w3.org/1999/xlink" xlink:href="ZooKeys-330-027-g005.jpg" position="float" orientation="portrait" xlink:type="simple"/></fig></tp:treatment-sec><tp:treatment-sec sec-type="Remarks"><title>Remarks.</title><p>The relationships of <italic><tp:taxon-name>Pyrgulopsis licina</tp:taxon-name></italic> were not well resolved in the molecular phylogenetic analysis (<xref ref-type="fig" rid="F1">Fig. 1</xref>). Haplotype variation within this clade was relatively small (<xref ref-type="app" rid="APP2">Appendix II</xref>).</p></tp:treatment-sec><tp:treatment-sec><!--Section generated to contain objects referenced in tp:taxon-treatment.--><fig id="F2" position="float" orientation="portrait"><label>Figure 2.</label><caption><p>Map showing the distribution of mtDNA clades <bold>A–F</bold> with color codes matching those in <xref ref-type="fig" rid="F1">Fig. 1</xref>.</p></caption><graphic xmlns:xlink="http://www.w3.org/1999/xlink" xlink:href="ZooKeys-330-027-g002.jpg" position="float" orientation="portrait" xlink:type="simple"/></fig><fig id="F1" position="float" orientation="portrait"><label>Figure 1.</label><caption><p>Bayesian tree based on the combined (COI, NDI) dataset. Nodes having posterior probabilities &gt;95% are identified by filled circles. Specimen codes are from <xref ref-type="app" rid="APP1">Appendix I</xref>.</p></caption><graphic xmlns:xlink="http://www.w3.org/1999/xlink" xlink:href="ZooKeys-330-027-g001.jpg" position="float" orientation="portrait" xlink:type="simple"/></fig><app id="APP1"><title>Appendix I</title><supplementary-material xmlns:xlink="http://www.w3.org/1999/xlink" id="S1" position="float" orientation="portrait" xlink:type="simple"><caption><p>Specimen codes, locality details and GenBank accession numbers for COI and NDI sequences. (doi: <ext-link ext-link-type="uri" xlink:href="http://dx.doi.org/10.3897/zookeys.330.5852.app1" xlink:type="simple">10.3897/zookeys.330.5852.app1</ext-link>) File format: Microsoft Word file (doc).</p></caption><media xlink:href="ZooKeys-330-027-s001.doc" mimetype="Microsoft Word Document" mime-subtype="doc" position="float" orientation="portrait" xlink:type="simple"/></supplementary-material></app><app id="APP2"><title>Appendix II</title><supplementary-material xmlns:xlink="http://www.w3.org/1999/xlink" id="S2" position="float" orientation="portrait" xlink:type="simple"><caption><p>Genetic distances (maximum composite likelihood) of clades A–F (“<italic><tp:taxon-name>Pyrgulopsis micrococcus</tp:taxon-name></italic> complex”). (doi: <ext-link ext-link-type="uri" xlink:href="http://dx.doi.org/10.3897/zookeys.330.5852.app2" xlink:type="simple">10.3897/zookeys.330.5852.app2</ext-link>) File format: Microsoft Word file (doc).</p></caption><media xlink:href="ZooKeys-330-027-s001.doc" mimetype="Microsoft Word Document" mime-subtype="doc" position="float" orientation="portrait" xlink:type="simple"/></supplementary-material></app></tp:treatment-sec><ref-list><ref id="B21"><mixed-citation xmlns:xlink="http://www.w3.org/1999/xlink" xlink:type="simple"><person-group><name name-style="western"><surname>Hershler</surname><given-names>R</given-names></name><name name-style="western"><surname>Sada</surname><given-names>DW</given-names></name></person-group> (<year>1987</year>) <article-title>Springsnails (Gastropoda: Hydrobiidae) of Ash Meadows, Amargosa basin, California-Nevada.</article-title><source>Proceedings of the Biological Society of Washington</source><volume>100</volume>: <fpage>776</fpage>–<lpage>843</lpage>.</mixed-citation></ref><ref id="B26"><mixed-citation xmlns:xlink="http://www.w3.org/1999/xlink" xlink:type="simple"><person-group><name name-style="western"><surname>Liu</surname><given-names>H-P</given-names></name><name name-style="western"><surname>Hershler</surname><given-names>R</given-names></name><name name-style="western"><surname>Clift</surname><given-names>K</given-names></name></person-group> (<year>2003</year>) <article-title>Mitochondrial DNA sequences reveal extensive cryptic diversity within a western American springsnail.</article-title><source>Molecular Ecology</source><volume>12</volume>: <fpage>2771</fpage>-<lpage>2782</lpage>. doi: <ext-link ext-link-type="uri" xlink:href="http://dx.doi.org/10.1046/j.1365-294X.2003.01949.x" xlink:type="simple">10.1046/j.1365-294X.2003.01949.x</ext-link></mixed-citation></ref></ref-list></tp:taxon-treatment>
