# Supplementary material for: Systematics of a widely distributed western North American springsnail, Pyrgulopsis micrococcus (Caenogastropoda, Hydrobiidae), with descriptions of three new congeners
Source: Zookeys. 2013 Sep 10;(330):27–52. doi: 10.3897/zookeys.330.5852 (PMC3800804; doi:10.3897/zookeys.330.5852)
Supplement: XML Treatment for Pyrgulopsis perforata [file zookeys.330.5852-treatment2.xml]

<!DOCTYPE tp:taxon-treatment
  PUBLIC "-//TaxonX//DTD Taxonomic Treatment Publishing DTD v0 20100105//EN" "tax-treatment-NSO.dtd">
<tp:taxon-treatment xmlns:tp="http://www.plazi.org/taxpub"><tp:treatment-meta><mixed-citation publication-type="journal"><person-group><name><surname>Hershler</surname><given-names>Robert</given-names></name><name><surname>Liu</surname><given-names>Hsiu-Ping</given-names></name><name><surname>Bradford</surname><given-names>Corbin</given-names></name></person-group><article-title>Systematics of a widely distributed western North American springsnail, <italic>Pyrgulopsis micrococcus</italic> (Caenogastropoda, Hydrobiidae), with descriptions of three new congeners</article-title><source>Zookeys</source><day>10</day><month>9</month><year>2013</year><volume>2013</volume><issue>330</issue><fpage>27</fpage><lpage>52</lpage><pub-id pub-id-type="doi">10.3897/zookeys.330.5852</pub-id></mixed-citation></tp:treatment-meta><tp:nomenclature><tp:taxon-name>
                            <tp:taxon-name-part taxon-name-part-type="genus">Pyrgulopsis</tp:taxon-name-part>
                            <tp:taxon-name-part taxon-name-part-type="species">perforata</tp:taxon-name-part>
                            <object-id xmlns:xlink="http://www.w3.org/1999/xlink" xlink:type="simple">http://zoobank.org/B246F89B-53AD-4476-8F47-DE21324ED20F</object-id>
                            <object-id xmlns:xlink="http://www.w3.org/1999/xlink" xlink:type="simple">http://species-id.net/wiki/Pyrgulopsis_perforata</object-id>
                        </tp:taxon-name><tp:taxon-authority>Hershler, Liu &amp; Bradford</tp:taxon-authority><tp:taxon-status xmlns:xlink="http://www.w3.org/1999/xlink" xlink:type="simple">sp. n.</tp:taxon-status><xref ref-type="fig" rid="F4">Figs 4C–D</xref><xref ref-type="fig" rid="F6">, 6</xref><tp:nomenclature-citation-list><tp:nomenclature-citation><tp:taxon-name>Pyrgulopsis micrococcus</tp:taxon-name><comment>. – <xref ref-type="bibr" rid="B11">Hershler 1989</xref> (in part).</comment></tp:nomenclature-citation><tp:nomenclature-citation><tp:taxon-name>Pyrgulopsis micrococcus</tp:taxon-name><comment> clade B. – <xref ref-type="bibr" rid="B26">Liu et al. (2003)</xref>.</comment></tp:nomenclature-citation></tp:nomenclature-citation-list></tp:nomenclature><tp:treatment-sec sec-type="Types"><title>Types.</title><p><bold>United States</bold>: Holotype, USNM 853507 (a dry shell), easternmost spring from Scotty’s Castle along California Highway 72, Grapevine Canyon, Death Valley, Inyo County, California, <named-content xmlns:xlink="http://www.w3.org/1999/xlink" content-type="dwc:verbatimCoordinates" xlink:type="simple">37.03233°N, 117.32333°W</named-content>, 26 February 1985, R. Hershler. Paratypes, USNM 1204734 (from same lot).</p></tp:treatment-sec><tp:treatment-sec sec-type="Referred material"><title>Referred material.</title><p>CALIFORNIA. <italic>Inyo County</italic>: BellMNH 20891, USNM 857965, USNM 883371, USNM 883374, USNM 883375, USNM 883376, USNM 883377, USNM 894332, easternmost spring from Scotty’s Castle along CA Hwy 72, Grapevine Canyon, Death Valley, USNM 883369, spring east of Scotty’s Castle along CA Hwy 27, Grapevine Canyon, Death Valley (<named-content xmlns:xlink="http://www.w3.org/1999/xlink" content-type="dwc:verbatimCoordinates" xlink:type="simple">37.03259°N, 117.33118°W</named-content>), USNM 883368, USNM 883379, spring just east of Scotty’s Castle, Grapevine Canyon, Death Valley (<named-content xmlns:xlink="http://www.w3.org/1999/xlink" content-type="dwc:verbatimCoordinates" xlink:type="simple">37.03205°N, 117.33715°W</named-content>), BellMNH 20999, USNM 894333, spring ca. 0.8 km west of Scotty’s Castle along CA Hwy 72, Grapevine Canyon, Death Valley (<named-content xmlns:xlink="http://www.w3.org/1999/xlink" content-type="dwc:verbatimCoordinates" xlink:type="simple">37.01400°N, 117.34867°W</named-content>), USNM 894334, Surprise Springs, Death Valley (<named-content xmlns:xlink="http://www.w3.org/1999/xlink" content-type="dwc:verbatimCoordinates" xlink:type="simple">36.99933°N, 117.34400°W</named-content>).</p></tp:treatment-sec><tp:treatment-sec sec-type="Diagnosis"><title>Diagnosis.</title><p>A small to medium-sized congener (maximum shell height, 2.6 mm) having a broadly to ovate conic shell. Differentiated from similar regional species except <italic><tp:taxon-name>Pyrgulopsis micrococcus</tp:taxon-name></italic> by its low-spired, broadly umbilicate shell. Differs from <italic><tp:taxon-name>Pyrgulopsis micrococcus</tp:taxon-name></italic> in having a larger distal lobe and smaller gland on the penis.</p></tp:treatment-sec><tp:treatment-sec sec-type="Description"><title>Description.</title><p>Shell (<xref ref-type="fig" rid="F6">Fig. 6A–B</xref>) broadly to ovate conic, whorls 3.00–4.25. Teleoconch whorls medium convex, shouldered. Aperture ovate, parietal lip complete, narrowly adnate or slightly disjunct, last 0.25–0.5 whorl rarely loosened behind aperture, umbilicus broad (<xref ref-type="fig" rid="F6">Fig. 6C</xref>). Outer lip thin, orthocline or prosocline.</p><fig id="F6" position="float" orientation="portrait"><label>Figure 6.</label><caption><p>Shells, opercula and radula, <italic><tp:taxon-name>Pyrgulopsis perforata</tp:taxon-name></italic> sp. n. <bold>A</bold> Holotype, USNM 853507 <bold>B, C</bold> Shells, USNM 1204734 <bold>D, E</bold> Opercula (outer, inner sides), USNM 857965 <bold>F</bold> Portion of radular ribbon, USNM 857965 <bold>G</bold> Central teeth, USNM 857965 <bold>H</bold> Lateral and inner marginal teeth, USNM 857965. Scale bars <bold>A–C</bold> 1.0 mm; <bold>D, E</bold> 200 µm; <bold>F</bold> 20 µm; <bold>G, H</bold> 10 µm.</p></caption><graphic xmlns:xlink="http://www.w3.org/1999/xlink" xlink:href="ZooKeys-330-027-g006.jpg" position="float" orientation="portrait" xlink:type="simple"/></fig><p>Operculum (<xref ref-type="fig" rid="F6">Fig. 6D–E</xref>) as for genus; outer side smooth; inner side smooth or weakly thickened along portions of the muscle attachment margin. Radula (<xref ref-type="fig" rid="F6">Fig. 6F–H</xref>) as for genus; dorsal edge concave, lateral cusps four–eight, basal cusp one. Lateral <!--PageBreak-->teeth having two–four cusps on inner sides and three–six cusps on outer sides. Inner marginal teeth with 14–24 cusps, outer marginal teeth with 18–31 cusps. Radula data are from USNM 857965.</p><p>Penis (<xref ref-type="fig" rid="F4">Fig. 4C–D</xref>) medium-sized; filament medium length, narrow, tapering, oblique; lobe medium-sized, rectangular, horizontal or slightly oblique; small (terminal) gland present on ventral edge of lobe (60/60 specimens), one specimen had an additional dot-like gland on the ventral surface of the lobe and one specimen had a similar glandular unit on the dorsal surface of the lobe. Penial data are from BellMNH 20891, USNM 883371.</p><table-wrap id="T2" position="float" orientation="portrait"><label>Table 2.</label><caption><p>Shell parameters for <italic><tp:taxon-name>Pyrgulopsis perforata</tp:taxon-name></italic>. Measurements are in mm.&lt;br/&gt;</p></caption><table><tbody><tr><th rowspan="1" colspan="1"/><th rowspan="1" colspan="1">WH</th><th rowspan="1" colspan="1">SH</th><th rowspan="1" colspan="1">SW</th><th rowspan="1" colspan="1">HBW</th><th rowspan="1" colspan="1">WBW</th><th rowspan="1" colspan="1">AH</th><th rowspan="1" colspan="1">AW</th><th rowspan="1" colspan="1">SW/SH</th><th rowspan="1" colspan="1">HBW/SH</th><th rowspan="1" colspan="1">AH/SH</th></tr><tr><td rowspan="1" colspan="11">Holotype, USNM 853507</td></tr><tr><td rowspan="1" colspan="1"/><td rowspan="1" colspan="1">3.75</td><td rowspan="1" colspan="1">1.82</td><td rowspan="1" colspan="1">1.51</td><td rowspan="1" colspan="1">1.46</td><td rowspan="1" colspan="1">1.30</td><td rowspan="1" colspan="1">0.87</td><td rowspan="1" colspan="1">0.79</td><td rowspan="1" colspan="1">0.83</td><td rowspan="1" colspan="1">0.80</td><td rowspan="1" colspan="1">0.48</td></tr><tr><td rowspan="1" colspan="11">USNM 1204734 (n=10)</td></tr><tr><td rowspan="1" colspan="1">Mean</td><td rowspan="1" colspan="1">3.63</td><td rowspan="1" colspan="1">1.83</td><td rowspan="1" colspan="1">1.52</td><td rowspan="1" colspan="1">1.50</td><td rowspan="1" colspan="1">1.29</td><td rowspan="1" colspan="1">0.91</td><td rowspan="1" colspan="1">0.82</td><td rowspan="1" colspan="1">0.84</td><td rowspan="1" colspan="1">0.82</td><td rowspan="1" colspan="1">0.50</td></tr><tr><td rowspan="1" colspan="1">S.D.</td><td rowspan="1" colspan="1">0.21</td><td rowspan="1" colspan="1">0.21</td><td rowspan="1" colspan="1">0.08</td><td rowspan="1" colspan="1">0.13</td><td rowspan="1" colspan="1">0.09</td><td rowspan="1" colspan="1">0.07</td><td rowspan="1" colspan="1">0.05</td><td rowspan="1" colspan="1">0.08</td><td rowspan="1" colspan="1">0.03</td><td rowspan="1" colspan="1">0.04</td></tr><tr><td rowspan="1" colspan="1">Range</td><td rowspan="1" colspan="1">3.25–4.00</td><td rowspan="1" colspan="1">1.51–2.09</td><td rowspan="1" colspan="1">1.41–1.67</td><td rowspan="1" colspan="1">1.31–1.68</td><td rowspan="1" colspan="1">1.15–1.41</td><td rowspan="1" colspan="1">0.83–1.03</td><td rowspan="1" colspan="1">0.75–0.90</td><td rowspan="1" colspan="1">0.74–0.98</td><td rowspan="1" colspan="1">0.77–0.87</td><td rowspan="1" colspan="1">0.45–0.55</td></tr></tbody></table></table-wrap><!--PageBreak--><!--PageBreak--></tp:treatment-sec><tp:treatment-sec sec-type="Distribution"><title>Distribution.</title><p>Lower portion of Grapevine Canyon, and Grapevine Mountains, lower Amargosa River basin (M3, M4, M5, <xref ref-type="fig" rid="F2">Fig. 2</xref>). The type locality (<xref ref-type="fig" rid="F5">Fig. 5C–D</xref>) is the uppermost of a small series of springs to the east of Scotty’s Castle.</p></tp:treatment-sec><tp:treatment-sec sec-type="Etymology"><title>Etymology.</title><p>An adjective derived from the New Latin, <italic>perforare</italic>, meaning to pierce, and referring to the broad umbilicate shells of this species.</p></tp:treatment-sec><tp:treatment-sec sec-type="Remarks"><title>Remarks.</title><p>The relationships of <italic><tp:taxon-name>Pyrgulopsis perforata</tp:taxon-name></italic> were not well resolved in the molecular phylogenetic analysis (<xref ref-type="fig" rid="F1">Fig. 1</xref>). Haplotype variation within this clade was relatively small (<xref ref-type="app" rid="APP2">Appendix II</xref>).</p></tp:treatment-sec><tp:treatment-sec><!--Section generated to contain objects referenced in tp:taxon-treatment.--><fig id="F4" position="float" orientation="portrait"><label>Figure 4.</label><caption><p>Penes (dorsal, ventral surfaces). <bold>A, B</bold> <italic><tp:taxon-name>Pyrgulopsis licina</tp:taxon-name></italic> sp. n., USNM 850346 <bold>C, D</bold> <italic><tp:taxon-name>Pyrgulopsis perforata</tp:taxon-name></italic> sp. n., BellMNH 20891 <bold>E, F</bold> <italic><tp:taxon-name>Pyrgulopsis sanchezi</tp:taxon-name></italic> sp. n., USNM 883361 <bold>G, H</bold> <italic><tp:taxon-name>Pyrgulopsis micrococcus</tp:taxon-name></italic>, BellMNH 20663 <bold>I, J</bold> <italic><tp:taxon-name>Pyrgulopsis turbatrix</tp:taxon-name></italic>, USNM 860699 <bold>K, L</bold> <italic><tp:taxon-name>Pyrgulopsis turbatrix</tp:taxon-name></italic>, USNM 883373. Scale bars <bold>A–C</bold> 250 µm; <bold>D–L</bold> 500 µm. <bold>Pd</bold> penial duct <bold>Pf</bold> penial filament <bold>Pl</bold> penial lobe <bold>Tg</bold> terminal gland.</p></caption><graphic xmlns:xlink="http://www.w3.org/1999/xlink" xlink:href="ZooKeys-330-027-g004.jpg" position="float" orientation="portrait" xlink:type="simple"/></fig><fig id="F2" position="float" orientation="portrait"><label>Figure 2.</label><caption><p>Map showing the distribution of mtDNA clades <bold>A–F</bold> with color codes matching those in <xref ref-type="fig" rid="F1">Fig. 1</xref>.</p></caption><graphic xmlns:xlink="http://www.w3.org/1999/xlink" xlink:href="ZooKeys-330-027-g002.jpg" position="float" orientation="portrait" xlink:type="simple"/></fig><fig id="F1" position="float" orientation="portrait"><label>Figure 1.</label><caption><p>Bayesian tree based on the combined (COI, NDI) dataset. Nodes having posterior probabilities &gt;95% are identified by filled circles. Specimen codes are from <xref ref-type="app" rid="APP1">Appendix I</xref>.</p></caption><graphic xmlns:xlink="http://www.w3.org/1999/xlink" xlink:href="ZooKeys-330-027-g001.jpg" position="float" orientation="portrait" xlink:type="simple"/></fig><fig id="F5" position="float" orientation="portrait"><label>Figure 5.</label><caption><p>Photographs of habitats. <bold>A</bold> Spring south of Clay Pits, Ash Meadows, Nye County, Nevada, type locality of <italic><tp:taxon-name>Pyrgulopsis licina</tp:taxon-name></italic> sp. n. (photograph taken on 7/VII/1986) <bold>B</bold> Purgatory Spring, Ash Meadows, Nye County, Nevada, type locality of <italic><tp:taxon-name>Pyrgulopsis sanchezi</tp:taxon-name></italic> (15/XI/2011) <bold>C, D</bold> Uppermost spring east of Scotty’s Castle, Death Valley, Inyo County, California, type locality of <italic><tp:taxon-name>Pyrgulopsis perforata</tp:taxon-name></italic> sp. n. (18/IV/1980).</p></caption><graphic xmlns:xlink="http://www.w3.org/1999/xlink" xlink:href="ZooKeys-330-027-g005.jpg" position="float" orientation="portrait" xlink:type="simple"/></fig><app id="APP1"><title>Appendix I</title><supplementary-material xmlns:xlink="http://www.w3.org/1999/xlink" id="S1" position="float" orientation="portrait" xlink:type="simple"><caption><p>Specimen codes, locality details and GenBank accession numbers for COI and NDI sequences. (doi: <ext-link ext-link-type="uri" xlink:href="http://dx.doi.org/10.3897/zookeys.330.5852.app1" xlink:type="simple">10.3897/zookeys.330.5852.app1</ext-link>) File format: Microsoft Word file (doc).</p></caption><media xlink:href="ZooKeys-330-027-s001.doc" mimetype="Microsoft Word Document" mime-subtype="doc" position="float" orientation="portrait" xlink:type="simple"/></supplementary-material></app><app id="APP2"><title>Appendix II</title><supplementary-material xmlns:xlink="http://www.w3.org/1999/xlink" id="S2" position="float" orientation="portrait" xlink:type="simple"><caption><p>Genetic distances (maximum composite likelihood) of clades A–F (“<italic><tp:taxon-name>Pyrgulopsis micrococcus</tp:taxon-name></italic> complex”). (doi: <ext-link ext-link-type="uri" xlink:href="http://dx.doi.org/10.3897/zookeys.330.5852.app2" xlink:type="simple">10.3897/zookeys.330.5852.app2</ext-link>) File format: Microsoft Word file (doc).</p></caption><media xlink:href="ZooKeys-330-027-s001.doc" mimetype="Microsoft Word Document" mime-subtype="doc" position="float" orientation="portrait" xlink:type="simple"/></supplementary-material></app></tp:treatment-sec><ref-list><ref id="B11"><mixed-citation xmlns:xlink="http://www.w3.org/1999/xlink" xlink:type="simple"><person-group><name name-style="western"><surname>Hershler</surname><given-names>R</given-names></name></person-group> (<year>1989</year>) <article-title>Springsnails (Gastropoda: Hydrobiidae) of Owens and Amargosa River (exclusive of Ash Meadows) drainages, Death Valley system, California-Nevada.</article-title><source>Proceedings of the Biological Society of Washington</source><volume>102</volume>: <fpage>176</fpage>-<lpage>248</lpage>.</mixed-citation></ref><ref id="B26"><mixed-citation xmlns:xlink="http://www.w3.org/1999/xlink" xlink:type="simple"><person-group><name name-style="western"><surname>Liu</surname><given-names>H-P</given-names></name><name name-style="western"><surname>Hershler</surname><given-names>R</given-names></name><name name-style="western"><surname>Clift</surname><given-names>K</given-names></name></person-group> (<year>2003</year>) <article-title>Mitochondrial DNA sequences reveal extensive cryptic diversity within a western American springsnail.</article-title><source>Molecular Ecology</source><volume>12</volume>: <fpage>2771</fpage>-<lpage>2782</lpage>. doi: <ext-link ext-link-type="uri" xlink:href="http://dx.doi.org/10.1046/j.1365-294X.2003.01949.x" xlink:type="simple">10.1046/j.1365-294X.2003.01949.x</ext-link></mixed-citation></ref></ref-list></tp:taxon-treatment>
