# Supplementary material for: Systematics of a widely distributed western North American springsnail, Pyrgulopsis micrococcus (Caenogastropoda, Hydrobiidae), with descriptions of three new congeners
Source: Zookeys. 2013 Sep 10;(330):27–52. doi: 10.3897/zookeys.330.5852 (PMC3800804; doi:10.3897/zookeys.330.5852)
Supplement: XML Treatment for Pyrgulopsis sanchezi [file zookeys.330.5852-treatment3.xml]

<!DOCTYPE tp:taxon-treatment
  PUBLIC "-//TaxonX//DTD Taxonomic Treatment Publishing DTD v0 20100105//EN" "tax-treatment-NSO.dtd">
<tp:taxon-treatment xmlns:tp="http://www.plazi.org/taxpub"><tp:treatment-meta><mixed-citation publication-type="journal"><person-group><name><surname>Hershler</surname><given-names>Robert</given-names></name><name><surname>Liu</surname><given-names>Hsiu-Ping</given-names></name><name><surname>Bradford</surname><given-names>Corbin</given-names></name></person-group><article-title>Systematics of a widely distributed western North American springsnail, <italic>Pyrgulopsis micrococcus</italic> (Caenogastropoda, Hydrobiidae), with descriptions of three new congeners</article-title><source>Zookeys</source><day>10</day><month>9</month><year>2013</year><volume>2013</volume><issue>330</issue><fpage>27</fpage><lpage>52</lpage><pub-id pub-id-type="doi">10.3897/zookeys.330.5852</pub-id></mixed-citation></tp:treatment-meta><tp:nomenclature><tp:taxon-name>
                            <tp:taxon-name-part taxon-name-part-type="genus">Pyrgulopsis</tp:taxon-name-part>
                            <tp:taxon-name-part taxon-name-part-type="species">sanchezi</tp:taxon-name-part>
                            <object-id xmlns:xlink="http://www.w3.org/1999/xlink" xlink:type="simple">http://zoobank.org/DA1A41D8-E257-466B-B28E-E500E89D16A9</object-id>
                            <object-id xmlns:xlink="http://www.w3.org/1999/xlink" xlink:type="simple">http://species-id.net/wiki/Pyrgulopsis_sanchezi</object-id>
                        </tp:taxon-name><tp:taxon-authority>Hershler, Liu &amp; Bradford</tp:taxon-authority><tp:taxon-status xmlns:xlink="http://www.w3.org/1999/xlink" xlink:type="simple">sp. n.</tp:taxon-status><xref ref-type="fig" rid="F4">Figs 4E–F</xref><xref ref-type="fig" rid="F7">, 7</xref><tp:nomenclature-citation-list><tp:nomenclature-citation><tp:taxon-name>Pyrgulopsis micrococcus</tp:taxon-name><comment>. – <xref ref-type="bibr" rid="B21">Hershler and Sada 1987</xref> (in part).</comment></tp:nomenclature-citation><tp:nomenclature-citation><tp:taxon-name>Pyrgulopsis micrococcus</tp:taxon-name><comment>. – <xref ref-type="bibr" rid="B11">Hershler 1989</xref> (in part).</comment></tp:nomenclature-citation><tp:nomenclature-citation><tp:taxon-name>Pyrgulopsis micrococcus</tp:taxon-name><comment> clade E. – <xref ref-type="bibr" rid="B26">Liu et al. (2003)</xref>.</comment></tp:nomenclature-citation></tp:nomenclature-citation-list></tp:nomenclature><tp:treatment-sec sec-type="Types"><title>Types.</title><p><bold>United States</bold>: Holotype, USNM 850333 (a dry shell), Purgatory Spring, Ash Meadows, Nye County, Nevada, <named-content xmlns:xlink="http://www.w3.org/1999/xlink" content-type="dwc:verbatimCoordinates" xlink:type="simple">36.47200°N, 116.31617°W</named-content>, 26 February 1985, R. Hershler and D.W. Sada. Paratypes, USNM 1204735 (from same lot).</p></tp:treatment-sec><tp:treatment-sec sec-type="Referred material"><title>Referred material.</title><p>CALIFORNIA. <!--PageBreak--><italic>Inyo County</italic>: USNM 853505, USNM 853506, USNM 854609, USNM 854610, Grapevine Springs, spring brook on travertine bench above Scotty’s Ranch, Death Valley (<named-content xmlns:xlink="http://www.w3.org/1999/xlink" content-type="dwc:verbatimCoordinates" xlink:type="simple">37.019210°N, 117.38649°W</named-content>), USNM 857964, USNM 883372, USNM 1152507, Grapevine Springs, spring outflow at Scotty’s Ranch, Death Valley (<named-content xmlns:xlink="http://www.w3.org/1999/xlink" content-type="dwc:verbatimCoordinates" xlink:type="simple">37.01830°N, 117.38770°W</named-content>), USNM 1197772, Grapevine Springs, spring outflow below Scotty’s Ranch, Death Valley (<named-content xmlns:xlink="http://www.w3.org/1999/xlink" content-type="dwc:verbatimCoordinates" xlink:type="simple">37.01760°N, 117.39420°W</named-content>), USNM 853503, Grapevine Springs, northern-most spring complex, outflow below base of hill, Death Valley (<named-content xmlns:xlink="http://www.w3.org/1999/xlink" content-type="dwc:verbatimCoordinates" xlink:type="simple">37.01970°N, 117.39288°W</named-content>), USNM 894331, Grapevine Springs, third stream north of ranch, Death Valley (<named-content xmlns:xlink="http://www.w3.org/1999/xlink" content-type="dwc:verbatimCoordinates" xlink:type="simple">37.01867°N, 117.38900°W</named-content>), BellMNH 21116, USNM 853501, USNM 857962, USNM 894335, USNM 1152506, Shoshone Spring, (<named-content xmlns:xlink="http://www.w3.org/1999/xlink" content-type="dwc:verbatimCoordinates" xlink:type="simple">35.98022°N, 116.27308°W</named-content>), USNM 853502, USNM 857963, USNM 873153, USNM 883366, USNM 894354, Tecopa Hot Springs, northern-most spring, (<named-content xmlns:xlink="http://www.w3.org/1999/xlink" content-type="dwc:verbatimCoordinates" xlink:type="simple">35.88011°N, 116.22992°W</named-content>), USNM 874035, Spring brook north of Tecopa, (<named-content xmlns:xlink="http://www.w3.org/1999/xlink" content-type="dwc:verbatimCoordinates" xlink:type="simple">35.85346°N, 116.22361°W</named-content>). <italic>San Bernardino County</italic>: USNM 123904, USNM 883365, USNM 899902, USNM 1008345, USNM 1008725, USNM 1011485, USNM 1152503, Saratoga Springs, Death Valley (<named-content xmlns:xlink="http://www.w3.org/1999/xlink" content-type="dwc:verbatimCoordinates" xlink:type="simple">35.68099°N, 116.42245°W</named-content>). NEVADA. <italic>Nye County</italic>: USNM 850339, USNM 859183, USNM 1122825, Shaft Spring, Ash Meadows (<named-content xmlns:xlink="http://www.w3.org/1999/xlink" content-type="dwc:verbatimCoordinates" xlink:type="simple">36.45109°N, 116.31552°W</named-content>), USNM 850340, USNM 1122826, Chalk Spring, Ash Meadows (<named-content xmlns:xlink="http://www.w3.org/1999/xlink" content-type="dwc:verbatimCoordinates" xlink:type="simple">36.44913°N, 116.31497°W</named-content>), BellMNH 20664, School Spring, Ash Meadows (<named-content xmlns:xlink="http://www.w3.org/1999/xlink" content-type="dwc:verbatimCoordinates" xlink:type="simple">36.42741°N, 116.30397°W</named-content>), USNM 1204746, Rogers Spring, Ash Meadows (<named-content xmlns:xlink="http://www.w3.org/1999/xlink" content-type="dwc:verbatimCoordinates" xlink:type="simple">36.47931°N, 116.32632°W</named-content>), USNM 850335, USNM 859180, USNM 859181, USNM 204755, USNM 1122554, springs south of Rogers Spring, Ash Meadows (<named-content xmlns:xlink="http://www.w3.org/1999/xlink" content-type="dwc:verbatimCoordinates" xlink:type="simple">36.47467°N, 116.32747°W</named-content>), USNM 850337, USNM 850338, Five Springs, Ash Meadows (<named-content xmlns:xlink="http://www.w3.org/1999/xlink" content-type="dwc:verbatimCoordinates" xlink:type="simple">36.46476°N, 116.32023°W</named-content>), USNM 859182, USNM 1122821, spring south of Five Springs, Ash Meadows (<named-content xmlns:xlink="http://www.w3.org/1999/xlink" content-type="dwc:verbatimCoordinates" xlink:type="simple">36.45109°N, 116.31552°W</named-content>), BellMNH 20666, BellMNH 20743, BellMNH 21149, USNM 850341, USNM 850342, USNM 859195, USNM 1204752, spring ca. 100 m north of Collins Ranch, Ash Meadows (<named-content xmlns:xlink="http://www.w3.org/1999/xlink" content-type="dwc:verbatimCoordinates" xlink:type="simple">36.42038°N, 116.29921°W</named-content>), BellMNH 20741, USNM 859179, USNM 883361, USNM 894337, USNM 1074313, USNM 1122759, USNM 1152498, Purgatory Spring, Ash Meadows, USNM 1204738, USNM 1197773, spring east of Crystal Reservoir, Ash Meadows (<named-content xmlns:xlink="http://www.w3.org/1999/xlink" content-type="dwc:verbatimCoordinates" xlink:type="simple">36.40790°N, 116.31297°W</named-content>), USNM 859187, USNM 1204744, spring east of Crystal Reservoir, Ash Meadows (<named-content xmlns:xlink="http://www.w3.org/1999/xlink" content-type="dwc:verbatimCoordinates" xlink:type="simple">36.40742°N, 116.31197°W</named-content>).</p></tp:treatment-sec><tp:treatment-sec sec-type="Diagnosis"><title>Diagnosis.</title><p>A small to medium-sized congener (maximum shell height, 2.9 mm) having an ovate to narrow conic shell. Differentiated from similar regional species by its short, strongly tapering penial filament.</p></tp:treatment-sec><tp:treatment-sec sec-type="Description"><title>Description.</title><p>Shell (<xref ref-type="fig" rid="F7">Fig. 7A–D</xref>) ovate to narrow conic, whorls 3.5–4.75. Teleoconch whorls medium convex, sometimes strongly shouldered, last 0.25–0.50 whorl sometimes slightly loosened. Aperture ovate, sometime strongly angled adapically, parietal lip complete, narrowly adnate or slightly disjunct, umbilicus usually narrow. Apertural lip sometimes rather thickened and/or slightly reflected, outer lip orthocline or prosocline.</p><fig id="F7" position="float" orientation="portrait"><label>Figure 7.</label><caption><p>Shells, opercula and radula, <italic><tp:taxon-name>Pyrgulopsis sanchezi</tp:taxon-name></italic> sp. n. <bold>A</bold> Holotype, USNM 850333 <bold>B–D</bold> Shells, USNM 853505, USNM 1204755, USNM 853501 <bold>E, F</bold> Opercula (outer, inner sides), USNM 883361 <bold>G</bold> Portion of radular ribbon, USNM 883361 <bold>H</bold> Central teeth, USNM 883361 <bold>I</bold> Lateral and inner marginal teeth, USNM 883361. Scale bars <bold>A–D</bold> 1.0 mm; <bold>E, F</bold> 100 µm; <bold>G</bold> 20 µm; <bold>H, I</bold> 10 µm.</p></caption><graphic xmlns:xlink="http://www.w3.org/1999/xlink" xlink:href="ZooKeys-330-027-g007.jpg" position="float" orientation="portrait" xlink:type="simple"/></fig><p>Operculum (<xref ref-type="fig" rid="F7">Fig. 7E–F</xref>) as for genus; outer side smooth or with last 0.5 whorl weakly frilled; inner side smooth or slightly thickened along a small portion of the muscle attachment margin. Radula (<xref ref-type="fig" rid="F7">Fig. 7G–I</xref>) as for genus; dorsal edge concave, lateral cusps three–six, basal cusp one. Lateral teeth having one–four cusps on inner sides and two–six cusps on outer sides. Inner marginal teeth with 10–26 cusps, outer marginal teeth with 12–33 cusps. Radula data are from BellMNH 21116, USNM 857963, USNM 883361, USNM 883365, USNM 883372.</p><p>Penis (<xref ref-type="fig" rid="F4">Fig. 4E–F</xref>) medium-sized; filament short, broad, strongly tapering, oblique; lobe short, rectangular, horizontal or slightly oblique; small (terminal) ovate gland almost always present on ventral surface of lobe (92/93 specimens), gland usually positioned horizontally, rarely borne on a raised swelling (one specimen), one specimen had a second, dot-like gland on the ventral surface of the lobe. Penial data are from BellMNH 2116, USNM 857963, USNM 857964, USNM 883361, USNM 883666.</p><table-wrap id="T3" position="float" orientation="portrait"><label>Table 3.</label><caption><p>Shell parameters for <italic><tp:taxon-name>Pyrgulopsis sanchezi</tp:taxon-name></italic>. Measurements are in mm. &lt;br/&gt;</p></caption><table><tbody><tr><th rowspan="1" colspan="1"/><th rowspan="1" colspan="1">WH</th><th rowspan="1" colspan="1">SH</th><th rowspan="1" colspan="1">SW</th><th rowspan="1" colspan="1">HBW</th><th rowspan="1" colspan="1">WBW</th><th rowspan="1" colspan="1">AH</th><th rowspan="1" colspan="1">AW</th><th rowspan="1" colspan="1">SW/SH</th><th rowspan="1" colspan="1">HBW/SH</th><th rowspan="1" colspan="1">AH/SH</th></tr><tr><td rowspan="1" colspan="11">Holotype, USNM 850333</td></tr><tr><td rowspan="1" colspan="1"/><td rowspan="1" colspan="1">4.25</td><td rowspan="1" colspan="1">2.50</td><td rowspan="1" colspan="1">1.73</td><td rowspan="1" colspan="1">1.95</td><td rowspan="1" colspan="1">1.40</td><td rowspan="1" colspan="1">1.10</td><td rowspan="1" colspan="1">1.07</td><td rowspan="1" colspan="1">0.69</td><td rowspan="1" colspan="1">0.78</td><td rowspan="1" colspan="1">0.44</td></tr><tr><td rowspan="1" colspan="11">USNM 1204735 (n=10)</td></tr><tr><td rowspan="1" colspan="1">Mean</td><td rowspan="1" colspan="1">4.33</td><td rowspan="1" colspan="1">2.43</td><td rowspan="1" colspan="1">1.66</td><td rowspan="1" colspan="1">1.82</td><td rowspan="1" colspan="1">1.33</td><td rowspan="1" colspan="1">1.06</td><td rowspan="1" colspan="1">0.99</td><td rowspan="1" colspan="1">0.68</td><td rowspan="1" colspan="1">0.75</td><td rowspan="1" colspan="1">0.43</td></tr><tr><td rowspan="1" colspan="1">S.D.</td><td rowspan="1" colspan="1">0.21</td><td rowspan="1" colspan="1">0.14</td><td rowspan="1" colspan="1">0.10</td><td rowspan="1" colspan="1">0.10</td><td rowspan="1" colspan="1">0.06</td><td rowspan="1" colspan="1">0.06</td><td rowspan="1" colspan="1">0.07</td><td rowspan="1" colspan="1">0.04</td><td rowspan="1" colspan="1">0.02</td><td rowspan="1" colspan="1">0.02</td></tr><tr><td rowspan="1" colspan="1">Range</td><td rowspan="1" colspan="1">4.00–4.75</td><td rowspan="1" colspan="1">2.22–2.70</td><td rowspan="1" colspan="1">1.46–1.81</td><td rowspan="1" colspan="1">1.68–1.94</td><td rowspan="1" colspan="1">1.22–1.44</td><td rowspan="1" colspan="1">0.96–1.16</td><td rowspan="1" colspan="1">0.90–1.08</td><td rowspan="1" colspan="1">0.62–0.73</td><td rowspan="1" colspan="1">0.70–0.78</td><td rowspan="1" colspan="1">0.40–0.46</td></tr></tbody></table></table-wrap><!--PageBreak--></tp:treatment-sec><tp:treatment-sec sec-type="Distribution"><title>Distribution.</title><p>Distributed in five separate groundwater discharge areas of the Amargosa River basin: Grapevine Springs (M2), Ash Meadows (M8, M51, M53, M57), Tecopa (M25), Shoshone (M26), Saratoga Spring (SS) (<xref ref-type="fig" rid="F2">Fig. 2</xref>). The type locality (<xref ref-type="fig" rid="F5">Fig. 5B</xref>) is a flowing well that was drilled into a small spring mound (<xref ref-type="bibr" rid="B7">Dudley and Larson 1976</xref>).</p></tp:treatment-sec><tp:treatment-sec sec-type="Etymology"><title>Etymology.</title><p>This species is named for Peter G. Sanchez, who spearheaded early efforts to protect and conserve regional springsnails and their associated aquatic <!--PageBreak-->habitats while serving as a Resource Management Specialist in the Death Valley National Monument (now National Park) and Chair of the Desert Fishes Council (1978–1980).</p></tp:treatment-sec><tp:treatment-sec sec-type="Remarks"><title>Remarks.</title><p><italic><tp:taxon-name>Pyrgulopsis sanchezi</tp:taxon-name></italic> was resolved as sister to <italic><tp:taxon-name>Pyrgulopsis arizonae</tp:taxon-name></italic> (Gila River basin, Arizona) in the Bayesian analysis (<xref ref-type="fig" rid="F1">Fig. 1</xref>). The five geographically separated groups of <italic><tp:taxon-name>Pyrgulopsis sanchezi</tp:taxon-name></italic> populations are genetically differentiated—e.g., mean genetic distance is 1.5+/-0.3% (ranging from 1.3–2.3%) for COI and 2.1+/-0.6% (ranging from 1.8–3.2%) for NDI, however we have not found consistent morphological differences to support their recognition as distinct species.</p></tp:treatment-sec><tp:treatment-sec><!--Section generated to contain objects referenced in tp:taxon-treatment.--><fig id="F4" position="float" orientation="portrait"><label>Figure 4.</label><caption><p>Penes (dorsal, ventral surfaces). <bold>A, B</bold> <italic><tp:taxon-name>Pyrgulopsis licina</tp:taxon-name></italic> sp. n., USNM 850346 <bold>C, D</bold> <italic><tp:taxon-name>Pyrgulopsis perforata</tp:taxon-name></italic> sp. n., BellMNH 20891 <bold>E, F</bold> <italic><tp:taxon-name>Pyrgulopsis sanchezi</tp:taxon-name></italic> sp. n., USNM 883361 <bold>G, H</bold> <italic><tp:taxon-name>Pyrgulopsis micrococcus</tp:taxon-name></italic>, BellMNH 20663 <bold>I, J</bold> <italic><tp:taxon-name>Pyrgulopsis turbatrix</tp:taxon-name></italic>, USNM 860699 <bold>K, L</bold> <italic><tp:taxon-name>Pyrgulopsis turbatrix</tp:taxon-name></italic>, USNM 883373. Scale bars <bold>A–C</bold> 250 µm; <bold>D–L</bold> 500 µm. <bold>Pd</bold> penial duct <bold>Pf</bold> penial filament <bold>Pl</bold> penial lobe <bold>Tg</bold> terminal gland.</p></caption><graphic xmlns:xlink="http://www.w3.org/1999/xlink" xlink:href="ZooKeys-330-027-g004.jpg" position="float" orientation="portrait" xlink:type="simple"/></fig><fig id="F2" position="float" orientation="portrait"><label>Figure 2.</label><caption><p>Map showing the distribution of mtDNA clades <bold>A–F</bold> with color codes matching those in <xref ref-type="fig" rid="F1">Fig. 1</xref>.</p></caption><graphic xmlns:xlink="http://www.w3.org/1999/xlink" xlink:href="ZooKeys-330-027-g002.jpg" position="float" orientation="portrait" xlink:type="simple"/></fig><fig id="F1" position="float" orientation="portrait"><label>Figure 1.</label><caption><p>Bayesian tree based on the combined (COI, NDI) dataset. Nodes having posterior probabilities &gt;95% are identified by filled circles. Specimen codes are from <xref ref-type="app" rid="APP1">Appendix I</xref>.</p></caption><graphic xmlns:xlink="http://www.w3.org/1999/xlink" xlink:href="ZooKeys-330-027-g001.jpg" position="float" orientation="portrait" xlink:type="simple"/></fig><fig id="F5" position="float" orientation="portrait"><label>Figure 5.</label><caption><p>Photographs of habitats. <bold>A</bold> Spring south of Clay Pits, Ash Meadows, Nye County, Nevada, type locality of <italic><tp:taxon-name>Pyrgulopsis licina</tp:taxon-name></italic> sp. n. (photograph taken on 7/VII/1986) <bold>B</bold> Purgatory Spring, Ash Meadows, Nye County, Nevada, type locality of <italic><tp:taxon-name>Pyrgulopsis sanchezi</tp:taxon-name></italic> (15/XI/2011) <bold>C, D</bold> Uppermost spring east of Scotty’s Castle, Death Valley, Inyo County, California, type locality of <italic><tp:taxon-name>Pyrgulopsis perforata</tp:taxon-name></italic> sp. n. (18/IV/1980).</p></caption><graphic xmlns:xlink="http://www.w3.org/1999/xlink" xlink:href="ZooKeys-330-027-g005.jpg" position="float" orientation="portrait" xlink:type="simple"/></fig><app id="APP1"><title>Appendix I</title><supplementary-material xmlns:xlink="http://www.w3.org/1999/xlink" id="S1" position="float" orientation="portrait" xlink:type="simple"><caption><p>Specimen codes, locality details and GenBank accession numbers for COI and NDI sequences. (doi: <ext-link ext-link-type="uri" xlink:href="http://dx.doi.org/10.3897/zookeys.330.5852.app1" xlink:type="simple">10.3897/zookeys.330.5852.app1</ext-link>) File format: Microsoft Word file (doc).</p></caption><media xlink:href="ZooKeys-330-027-s001.doc" mimetype="Microsoft Word Document" mime-subtype="doc" position="float" orientation="portrait" xlink:type="simple"/></supplementary-material></app></tp:treatment-sec><ref-list><ref id="B21"><mixed-citation xmlns:xlink="http://www.w3.org/1999/xlink" xlink:type="simple"><person-group><name name-style="western"><surname>Hershler</surname><given-names>R</given-names></name><name name-style="western"><surname>Sada</surname><given-names>DW</given-names></name></person-group> (<year>1987</year>) <article-title>Springsnails (Gastropoda: Hydrobiidae) of Ash Meadows, Amargosa basin, California-Nevada.</article-title><source>Proceedings of the Biological Society of Washington</source><volume>100</volume>: <fpage>776</fpage>–<lpage>843</lpage>.</mixed-citation></ref><ref id="B11"><mixed-citation xmlns:xlink="http://www.w3.org/1999/xlink" xlink:type="simple"><person-group><name name-style="western"><surname>Hershler</surname><given-names>R</given-names></name></person-group> (<year>1989</year>) <article-title>Springsnails (Gastropoda: Hydrobiidae) of Owens and Amargosa River (exclusive of Ash Meadows) drainages, Death Valley system, California-Nevada.</article-title><source>Proceedings of the Biological Society of Washington</source><volume>102</volume>: <fpage>176</fpage>-<lpage>248</lpage>.</mixed-citation></ref><ref id="B26"><mixed-citation xmlns:xlink="http://www.w3.org/1999/xlink" xlink:type="simple"><person-group><name name-style="western"><surname>Liu</surname><given-names>H-P</given-names></name><name name-style="western"><surname>Hershler</surname><given-names>R</given-names></name><name name-style="western"><surname>Clift</surname><given-names>K</given-names></name></person-group> (<year>2003</year>) <article-title>Mitochondrial DNA sequences reveal extensive cryptic diversity within a western American springsnail.</article-title><source>Molecular Ecology</source><volume>12</volume>: <fpage>2771</fpage>-<lpage>2782</lpage>. doi: <ext-link ext-link-type="uri" xlink:href="http://dx.doi.org/10.1046/j.1365-294X.2003.01949.x" xlink:type="simple">10.1046/j.1365-294X.2003.01949.x</ext-link></mixed-citation></ref><ref id="B7"><mixed-citation xmlns:xlink="http://www.w3.org/1999/xlink" xlink:type="simple"><person-group><name name-style="western"><surname>Dudley</surname><given-names>WW Jr</given-names></name><name name-style="western"><surname>Larson</surname><given-names>JD</given-names></name></person-group> (<year>1976</year>) <article-title>Effect of irrigation pumping on Desert pupfish habitats in Ash Meadows, Nye County, Nevada.</article-title><source>United States Geological Survey Professional Paper</source><volume>927</volume>: <fpage>1</fpage>-<lpage>52</lpage>.</mixed-citation></ref></ref-list></tp:taxon-treatment>
