# Supplementary material for: Systematics of a widely distributed western North American springsnail, Pyrgulopsis micrococcus (Caenogastropoda, Hydrobiidae), with descriptions of three new congeners
Source: Zookeys. 2013 Sep 10;(330):27–52. doi: 10.3897/zookeys.330.5852 (PMC3800804; doi:10.3897/zookeys.330.5852)
Supplement: XML Treatment for Pyrgulopsis micrococcus [file zookeys.330.5852-treatment4.xml]

<!DOCTYPE tp:taxon-treatment
  PUBLIC "-//TaxonX//DTD Taxonomic Treatment Publishing DTD v0 20100105//EN" "tax-treatment-NSO.dtd">
<tp:taxon-treatment xmlns:tp="http://www.plazi.org/taxpub"><tp:treatment-meta><mixed-citation publication-type="journal"><person-group><name><surname>Hershler</surname><given-names>Robert</given-names></name><name><surname>Liu</surname><given-names>Hsiu-Ping</given-names></name><name><surname>Bradford</surname><given-names>Corbin</given-names></name></person-group><article-title>Systematics of a widely distributed western North American springsnail, <italic>Pyrgulopsis micrococcus</italic> (Caenogastropoda, Hydrobiidae), with descriptions of three new congeners</article-title><source>Zookeys</source><day>10</day><month>9</month><year>2013</year><volume>2013</volume><issue>330</issue><fpage>27</fpage><lpage>52</lpage><pub-id pub-id-type="doi">10.3897/zookeys.330.5852</pub-id></mixed-citation></tp:treatment-meta><tp:nomenclature><tp:taxon-name>
                            <tp:taxon-name-part taxon-name-part-type="genus">Pyrgulopsis</tp:taxon-name-part>
                            <tp:taxon-name-part taxon-name-part-type="species">micrococcus</tp:taxon-name-part>
                            <object-id xmlns:xlink="http://www.w3.org/1999/xlink" xlink:type="simple">http://species-id.net/wiki/Pyrgulopsis_micrococcus</object-id>
                        </tp:taxon-name><tp:taxon-authority>(Pilsbry, 1893)</tp:taxon-authority><xref ref-type="fig" rid="F4">Figs 4G–H</xref><xref ref-type="fig" rid="F8">, 8</xref><tp:nomenclature-citation-list><tp:nomenclature-citation><tp:taxon-name>Amnicola micrococcus</tp:taxon-name><comment> Pilsbry in <xref ref-type="bibr" rid="B33">Stearns 1893</xref>: 277, fig. 1 (small spring in Oasis Valley Nevada; also from Death Valley). <xref ref-type="bibr" rid="B2">Baker 1964</xref>: 174 (lectotype designation).</comment></tp:nomenclature-citation><tp:nomenclature-citation><tp:taxon-name>Fontelicella (Microamnicola) micrococcus</tp:taxon-name><comment> . – <xref ref-type="bibr" rid="B10">Gregg and Taylor 1965</xref>: 109 (comb. n.).</comment></tp:nomenclature-citation><tp:nomenclature-citation><tp:taxon-name>Pyrgulopsis micrococcus</tp:taxon-name><comment>. – <xref ref-type="bibr" rid="B23">Hershler and Thompson 1987</xref>: 29 (new combination). <xref ref-type="bibr" rid="B21">Hershler and Sada 1987</xref>: 788–791 (in part). <xref ref-type="bibr" rid="B11">Hershler 1989</xref>: 182–187 (in part). <xref ref-type="bibr" rid="B13">Hershler 1998</xref>: 15.</comment></tp:nomenclature-citation><tp:nomenclature-citation><tp:taxon-name>Pyrgulopsis micrococcus</tp:taxon-name><comment> clade A. – <xref ref-type="bibr" rid="B26">Liu et al. (2003)</xref>.</comment></tp:nomenclature-citation></tp:nomenclature-citation-list></tp:nomenclature><tp:treatment-sec sec-type="Types"><title>Types.</title><p>Lectotype, ANSP 67279; paralectotypes, ANSP 368399, USNM 123622 (from same lot).</p></tp:treatment-sec><tp:treatment-sec sec-type="Other material examined"><title>Other material examined.</title><p>NEVADA. <italic>Nye County</italic>: USNM 847246, springs at Springdale (<named-content xmlns:xlink="http://www.w3.org/1999/xlink" content-type="dwc:verbatimCoordinates" xlink:type="simple">37.03049°N, 116.75117°W</named-content>), BellMNH 20674, spring east of Springdale (<named-content xmlns:xlink="http://www.w3.org/1999/xlink" content-type="dwc:verbatimCoordinates" xlink:type="simple">37.03858°N, 116.71730°W</named-content>), BellMNH 20671, BellMNH 20672, BellMNH 20673, BellMNH 20739, USNM 850297, USNM 857961, USNM 874778, USNM 894330, USNM 905091, USNM 1002348, USNM 1004184, USNM 1004185, USNM 1068649, USNM 1068650, USNM 1068794, spring at Fleur de Lis Ranch, ca. 0.8 km south of Springdale (<named-content xmlns:xlink="http://www.w3.org/1999/xlink" content-type="dwc:verbatimCoordinates" xlink:type="simple">37.01700°N, 116.73300°W</named-content>), BellMNH 20670, USNM 874771, USNM 1002349, USNM 1004182, USNM 1004183, USNM 1146338, Goss Springs (<named-content xmlns:xlink="http://www.w3.org/1999/xlink" content-type="dwc:verbatimCoordinates" xlink:type="simple">36.99906°N, 116.70725°W</named-content>), BellMNH 20669, BellMNH 20774, Ute Springs (<named-content xmlns:xlink="http://www.w3.org/1999/xlink" content-type="dwc:verbatimCoordinates" xlink:type="simple">36.95729°N, 116.71648°W</named-content>), BellMNH 20667, BellMNH 20740, USNM 874758, Revert Springs (<named-content xmlns:xlink="http://www.w3.org/1999/xlink" content-type="dwc:verbatimCoordinates" xlink:type="simple">36.91795°N, 116.74397°W</named-content>).</p></tp:treatment-sec><tp:treatment-sec sec-type="Revised diagnosis"><title>Revised diagnosis.</title><p>A medium-sized congener (maximum shell height, 4.4 mm) having a broadly to elongate conic shell. Differentiated from similar regional species by the large size of the gland on the ventral surface of the penis.</p></tp:treatment-sec><tp:treatment-sec sec-type="Description"><title>Description.</title><p>Shell (<xref ref-type="fig" rid="F8">Fig. 8A–D</xref>) broadly to narrow-conic, whorls 3.50–5.0. Teleoconch whorls weakly to strongly convex, sutures impressed. Aperture ovate, parietal lip complete, usually disjunct, last 0.25–0.5 whorl often loosened behind aperture, umbilicus small. Outer lip usually thin, orthocline. Sculpture of faint, irregular spiral striae.</p><fig id="F8" position="float" orientation="portrait"><label>Figure 8.</label><caption><p>Shells, opercula and radula, <italic><tp:taxon-name>Pyrgulopsis micrococcus</tp:taxon-name></italic>. <bold>A</bold> Lectotype, ANSP 67279a <bold>B–D</bold> Shells, USNM 1004185, USNM 905091, USNM 1004183 <bold>E, F</bold> Opercula (outer, inner sides), USNM 847246 <bold>G</bold> Portion of radular ribbon, USNM 847246 <bold>H</bold> Central teeth, USNM 847246 <bold>I</bold> Lateral and inner marginal teeth, USNM 847246. Scale bars <bold>A–D</bold> 1.0 mm; <bold>E, F</bold> 250 µm; <bold>G–I</bold> 10 µm.</p></caption><graphic xmlns:xlink="http://www.w3.org/1999/xlink" xlink:href="ZooKeys-330-027-g008.jpg" position="float" orientation="portrait" xlink:type="simple"/></fig><!--PageBreak--><p>Operculum (<xref ref-type="fig" rid="F8">Fig. 8E–F</xref>) as for genus; edges of last 0.5 whorl frilled on outer side; muscle attachment margins thickened on inner side. Radula (<xref ref-type="fig" rid="F8">Fig. 8G–I</xref>) as for genus; dorsal edge of central radular teeth concave, lateral cusps five–eight, basal cusp <!--PageBreak-->one. Lateral teeth having three–four cusps on inner sides and four–five cusps on outer sides. Inner marginal teeth with 18–23 cusps, outer marginal teeth with 21–29 cusps. Radula data are from USNM 847246.</p><p>Penis (<xref ref-type="fig" rid="F4">Fig. 4G–H</xref>) medium-sized; filament short, narrow, tapering, slightly oblique; lobe small, tapering, horizontal; a large (terminal) gland (borne on a raised swelling) present on ventral surface of penis, extending from near mid-length almost to tip of lobe (90/90 specimens), one–two additional small glands sometimes present on ventral surface of lobe (8 specimens), one specimen had a glandular dot on the dorsal surface near the base of the filament. Penial data are from BellMNH 20663, BellMNH 20669, BellMNH 20744.</p></tp:treatment-sec><tp:treatment-sec sec-type="Distribution"><title>Distribution.</title><p>Several groups of springs in Oasis Valley, upper Amargosa River basin (M1, M31, <xref ref-type="fig" rid="F2">Fig. 2</xref>).</p></tp:treatment-sec><tp:treatment-sec sec-type="Remarks"><title>Remarks.</title><p>Pilsbry (in <xref ref-type="bibr" rid="B33">Stearns 1893</xref>; also see <xref ref-type="bibr" rid="B34">Stearns 1901</xref>) listed a single “type” lot for <italic><tp:taxon-name>Pyrgulopsis micrococcus</tp:taxon-name></italic>, [USNM] 123622, which is composed of six dry shells. <xref ref-type="bibr" rid="B2">Baker (1964)</xref> subsequently designated ANSP 67279a as the “type” without explaining his rationale for this action. ANSP 67279a (<xref ref-type="fig" rid="F8">Fig. 8A</xref>) closely conforms to Pilsbry’s description and figure and is also very similar to the USNM type material (<xref ref-type="bibr" rid="B21">Hershler and Sada 1987</xref>, fig. 8a). The labels associated with ANSP 67279a indicate that it was part of the original collection of <italic><tp:taxon-name>Pyrgulopsis micrococcus</tp:taxon-name></italic> (made by C. Hart Merriam) and this lot was almost certainly known to Pilsbry, who was the curator of mollusks at the Academy of Natural Sciences during the time period when his description was prepared and published. Based on this evidence we conclude that ANSP 67279a is part of the type series and thus Baker’s subsequent lectotype designation is valid.</p><p><italic><tp:taxon-name>Pyrgulopsis micrococcus</tp:taxon-name></italic> was resolved in the Bayesian tree as sister to an undescribed species from the Amargosa Canyon, south of Tecopa (<xref ref-type="fig" rid="F1">Fig. 1</xref>). Specimens assigned to <italic><tp:taxon-name>Pyrgulopsis micrococcus</tp:taxon-name></italic> vary somewhat in size and shell shape, but are closely similar both genetically (<xref ref-type="bibr" rid="B26">Liu et al. 2003</xref>) and in penial morphology.</p></tp:treatment-sec><tp:treatment-sec><!--Section generated to contain objects referenced in tp:taxon-treatment.--><fig id="F4" position="float" orientation="portrait"><label>Figure 4.</label><caption><p>Penes (dorsal, ventral surfaces). <bold>A, B</bold> <italic><tp:taxon-name>Pyrgulopsis licina</tp:taxon-name></italic> sp. n., USNM 850346 <bold>C, D</bold> <italic><tp:taxon-name>Pyrgulopsis perforata</tp:taxon-name></italic> sp. n., BellMNH 20891 <bold>E, F</bold> <italic><tp:taxon-name>Pyrgulopsis sanchezi</tp:taxon-name></italic> sp. n., USNM 883361 <bold>G, H</bold> <italic><tp:taxon-name>Pyrgulopsis micrococcus</tp:taxon-name></italic>, BellMNH 20663 <bold>I, J</bold> <italic><tp:taxon-name>Pyrgulopsis turbatrix</tp:taxon-name></italic>, USNM 860699 <bold>K, L</bold> <italic><tp:taxon-name>Pyrgulopsis turbatrix</tp:taxon-name></italic>, USNM 883373. Scale bars <bold>A–C</bold> 250 µm; <bold>D–L</bold> 500 µm. <bold>Pd</bold> penial duct <bold>Pf</bold> penial filament <bold>Pl</bold> penial lobe <bold>Tg</bold> terminal gland.</p></caption><graphic xmlns:xlink="http://www.w3.org/1999/xlink" xlink:href="ZooKeys-330-027-g004.jpg" position="float" orientation="portrait" xlink:type="simple"/></fig><fig id="F2" position="float" orientation="portrait"><label>Figure 2.</label><caption><p>Map showing the distribution of mtDNA clades <bold>A–F</bold> with color codes matching those in <xref ref-type="fig" rid="F1">Fig. 1</xref>.</p></caption><graphic xmlns:xlink="http://www.w3.org/1999/xlink" xlink:href="ZooKeys-330-027-g002.jpg" position="float" orientation="portrait" xlink:type="simple"/></fig><fig id="F1" position="float" orientation="portrait"><label>Figure 1.</label><caption><p>Bayesian tree based on the combined (COI, NDI) dataset. Nodes having posterior probabilities &gt;95% are identified by filled circles. Specimen codes are from <xref ref-type="app" rid="APP1">Appendix I</xref>.</p></caption><graphic xmlns:xlink="http://www.w3.org/1999/xlink" xlink:href="ZooKeys-330-027-g001.jpg" position="float" orientation="portrait" xlink:type="simple"/></fig><app id="APP1"><title>Appendix I</title><supplementary-material xmlns:xlink="http://www.w3.org/1999/xlink" id="S1" position="float" orientation="portrait" xlink:type="simple"><caption><p>Specimen codes, locality details and GenBank accession numbers for COI and NDI sequences. (doi: <ext-link ext-link-type="uri" xlink:href="http://dx.doi.org/10.3897/zookeys.330.5852.app1" xlink:type="simple">10.3897/zookeys.330.5852.app1</ext-link>) File format: Microsoft Word file (doc).</p></caption><media xlink:href="ZooKeys-330-027-s001.doc" mimetype="Microsoft Word Document" mime-subtype="doc" position="float" orientation="portrait" xlink:type="simple"/></supplementary-material></app></tp:treatment-sec><ref-list><ref id="B33"><mixed-citation xmlns:xlink="http://www.w3.org/1999/xlink" xlink:type="simple"><person-group><name name-style="western"><surname>Stearns</surname><given-names>REC</given-names></name></person-group> (<year>1893</year>) <article-title>Report on the land and fresh-water shells collected in California and Nevada by the Death Valley Exploring Expedition, including a few additional species obtained by Dr. C. Hart Merriam and assistants in parts of the southwestern United States.</article-title><source>North American Fauna</source><volume>7</volume>: <fpage>269</fpage>-<lpage>283</lpage>.</mixed-citation></ref><ref id="B2"><mixed-citation xmlns:xlink="http://www.w3.org/1999/xlink" xlink:type="simple"><person-group><name name-style="western"><surname>Baker</surname><given-names>HB</given-names></name></person-group> (<year>1964</year>) <article-title>Type land snails in the Academy of Natural Sciences of Philadelphia Part III. Limnophile and thalassophile Pulmonata. Part IV. Land and freshwater Prosobranchia.</article-title><source>Proceedings of the Academy of Natural Sciences of Philadelphia</source><volume>116</volume>: <fpage>149</fpage>-<lpage>193</lpage>.</mixed-citation></ref><ref id="B10"><mixed-citation xmlns:xlink="http://www.w3.org/1999/xlink" xlink:type="simple"><person-group><name name-style="western"><surname>Gregg</surname><given-names>WO</given-names></name><name name-style="western"><surname>Taylor</surname><given-names>DW</given-names></name></person-group> (<year>1965</year>) <article-title><italic>Fontelicella</italic> (Prosobranchia: Hydrobiidae), a new genus of west American freshwater snails.</article-title><source>Malacologia</source><volume>3</volume>: <fpage>103</fpage>-<lpage>110</lpage>.</mixed-citation></ref><ref id="B23"><mixed-citation xmlns:xlink="http://www.w3.org/1999/xlink" xlink:type="simple"><person-group><name name-style="western"><surname>Hershler</surname><given-names>R</given-names></name><name name-style="western"><surname>Thompson</surname><given-names>FG</given-names></name></person-group> (<year>1987</year>) <article-title>North American Hydrobiidae (Gastropoda: Rissoacea): redescription and systematic relationships of <italic>Tryonia</italic> Stimpson, 1865 and <italic>Pyrgulopsis</italic> Call and Pilsbry, 1886.</article-title><source>Nautilus</source><volume>101</volume>: <fpage>25</fpage>-<lpage>32</lpage>.</mixed-citation></ref><ref id="B21"><mixed-citation xmlns:xlink="http://www.w3.org/1999/xlink" xlink:type="simple"><person-group><name name-style="western"><surname>Hershler</surname><given-names>R</given-names></name><name name-style="western"><surname>Sada</surname><given-names>DW</given-names></name></person-group> (<year>1987</year>) <article-title>Springsnails (Gastropoda: Hydrobiidae) of Ash Meadows, Amargosa basin, California-Nevada.</article-title><source>Proceedings of the Biological Society of Washington</source><volume>100</volume>: <fpage>776</fpage>–<lpage>843</lpage>.</mixed-citation></ref><ref id="B11"><mixed-citation xmlns:xlink="http://www.w3.org/1999/xlink" xlink:type="simple"><person-group><name name-style="western"><surname>Hershler</surname><given-names>R</given-names></name></person-group> (<year>1989</year>) <article-title>Springsnails (Gastropoda: Hydrobiidae) of Owens and Amargosa River (exclusive of Ash Meadows) drainages, Death Valley system, California-Nevada.</article-title><source>Proceedings of the Biological Society of Washington</source><volume>102</volume>: <fpage>176</fpage>-<lpage>248</lpage>.</mixed-citation></ref><ref id="B13"><mixed-citation xmlns:xlink="http://www.w3.org/1999/xlink" xlink:type="simple"><person-group><name name-style="western"><surname>Hershler</surname><given-names>R</given-names></name></person-group> (<year>1998</year>) <article-title>A systematic review of the hydrobiid snails (Gastropoda: Rissooidea) of the Great Basin, western United States. Part I. Genus <italic>Pyrgulopsis</italic>.</article-title><source>The Veliger</source><volume>41</volume>: <fpage>1</fpage>-<lpage>132</lpage>.</mixed-citation></ref><ref id="B26"><mixed-citation xmlns:xlink="http://www.w3.org/1999/xlink" xlink:type="simple"><person-group><name name-style="western"><surname>Liu</surname><given-names>H-P</given-names></name><name name-style="western"><surname>Hershler</surname><given-names>R</given-names></name><name name-style="western"><surname>Clift</surname><given-names>K</given-names></name></person-group> (<year>2003</year>) <article-title>Mitochondrial DNA sequences reveal extensive cryptic diversity within a western American springsnail.</article-title><source>Molecular Ecology</source><volume>12</volume>: <fpage>2771</fpage>-<lpage>2782</lpage>. doi: <ext-link ext-link-type="uri" xlink:href="http://dx.doi.org/10.1046/j.1365-294X.2003.01949.x" xlink:type="simple">10.1046/j.1365-294X.2003.01949.x</ext-link></mixed-citation></ref><ref id="B34"><mixed-citation xmlns:xlink="http://www.w3.org/1999/xlink" xlink:type="simple"><person-group><name name-style="western"><surname>Stearns</surname><given-names>REC</given-names></name></person-group> (<year>1901</year>) <article-title>The fossil fresh-water shells of the Colorado Desert, their distribution, environment, and variation.</article-title><source>Proceedings of the United States National Museum</source><volume>24</volume>: <fpage>271</fpage>–<lpage>299</lpage>, plates XIX–XXIV. doi: <ext-link ext-link-type="uri" xlink:href="http://dx.doi.org/10.5479/si.00963801.24-1256.271" xlink:type="simple">10.5479/si.00963801.24-1256.271</ext-link></mixed-citation></ref></ref-list></tp:taxon-treatment>
