# Supplementary material for: Systematics of a widely distributed western North American springsnail, Pyrgulopsis micrococcus (Caenogastropoda, Hydrobiidae), with descriptions of three new congeners
Source: Zookeys. 2013 Sep 10;(330):27–52. doi: 10.3897/zookeys.330.5852 (PMC3800804; doi:10.3897/zookeys.330.5852)
Supplement: XML Treatment for Pyrgulopsis turbatrix [file zookeys.330.5852-treatment5.xml]

<!DOCTYPE tp:taxon-treatment
  PUBLIC "-//TaxonX//DTD Taxonomic Treatment Publishing DTD v0 20100105//EN" "tax-treatment-NSO.dtd">
<tp:taxon-treatment xmlns:tp="http://www.plazi.org/taxpub"><tp:treatment-meta><mixed-citation publication-type="journal"><person-group><name><surname>Hershler</surname><given-names>Robert</given-names></name><name><surname>Liu</surname><given-names>Hsiu-Ping</given-names></name><name><surname>Bradford</surname><given-names>Corbin</given-names></name></person-group><article-title>Systematics of a widely distributed western North American springsnail, <italic>Pyrgulopsis micrococcus</italic> (Caenogastropoda, Hydrobiidae), with descriptions of three new congeners</article-title><source>Zookeys</source><day>10</day><month>9</month><year>2013</year><volume>2013</volume><issue>330</issue><fpage>27</fpage><lpage>52</lpage><pub-id pub-id-type="doi">10.3897/zookeys.330.5852</pub-id></mixed-citation></tp:treatment-meta><tp:nomenclature><tp:taxon-name>
                            <tp:taxon-name-part taxon-name-part-type="genus">Pyrgulopsis</tp:taxon-name-part>
                            <tp:taxon-name-part taxon-name-part-type="species">turbatrix</tp:taxon-name-part>
                            <object-id xmlns:xlink="http://www.w3.org/1999/xlink" xlink:type="simple">http://species-id.net/wiki/Pyrgulopsis_turbatrix</object-id>
                        </tp:taxon-name><tp:taxon-authority>Hershler, 1998</tp:taxon-authority><xref ref-type="fig" rid="F4">Figs 4I–L</xref><xref ref-type="fig" rid="F9">, 9</xref><tp:nomenclature-citation-list><tp:nomenclature-citation><tp:taxon-name>Pyrgulopsis turbatrix</tp:taxon-name><comment> Hershler, 1998: 50, figs. 6K, 18G–J, 30D–F (Horseshutem Springs, Pahrump Valley, Nye County, Nevada).</comment></tp:nomenclature-citation><tp:nomenclature-citation><tp:taxon-name>Pyrgulopsis micrococcus</tp:taxon-name><comment>. – <xref ref-type="bibr" rid="B11">Hershler 1989</xref> (in part).</comment></tp:nomenclature-citation><tp:nomenclature-citation><tp:taxon-name>Pyrgulopsis micrococcus</tp:taxon-name><comment>. – <xref ref-type="bibr" rid="B20">Hershler and Pratt 1990</xref> (in part).</comment></tp:nomenclature-citation><tp:nomenclature-citation><tp:taxon-name>Pyrgulopsis micrococcus</tp:taxon-name><comment> clade D. – <xref ref-type="bibr" rid="B26">Liu et al. (2003)</xref>.</comment></tp:nomenclature-citation></tp:nomenclature-citation-list></tp:nomenclature><tp:treatment-sec sec-type="Types"><title>Types.</title><p>Holotype, USNM 883978; paratypes, USNM 860699 (from same lot).</p></tp:treatment-sec><tp:treatment-sec sec-type="Other material examined"><title>Other material examined.</title><p>CALIFORNIA. <!--PageBreak--><!--PageBreak--><italic>Inyo County</italic>: USNM 853508, USNM 883373, Hanaupah Spring, Hanaupah Canyon, Death Valley (<named-content xmlns:xlink="http://www.w3.org/1999/xlink" content-type="dwc:verbatimCoordinates" xlink:type="simple">36.18684°N, 117.02537°W</named-content>), USNM 853512, spring above Darwin Falls, Panamint Valley (<named-content xmlns:xlink="http://www.w3.org/1999/xlink" content-type="dwc:verbatimCoordinates" xlink:type="simple">36.31783°N, 115.52700°W</named-content>), USNM 857969, stream below Darwin Falls, Panamint Valley (<named-content xmlns:xlink="http://www.w3.org/1999/xlink" content-type="dwc:verbatimCoordinates" xlink:type="simple">36.32033°N, 117.51917°W</named-content>), USNM 857968, Saline Marsh, Saline Valley (<named-content xmlns:xlink="http://www.w3.org/1999/xlink" content-type="dwc:verbatimCoordinates" xlink:type="simple">36.69350°N, 117.83033°W</named-content>). <italic>San Bernardino County</italic>: SBMNH uncat., roadside spring between north shore highway and Big Bear Lake at point 1.2 km east of road which crosses lake, Southern California coastal drainage (<named-content xmlns:xlink="http://www.w3.org/1999/xlink" content-type="dwc:verbatimCoordinates" xlink:type="simple">34.26424°N, 116.87497°W</named-content>), USNM 860450, spring southwest of Big Bear Ranger Station, southern California coastal drainage (<named-content xmlns:xlink="http://www.w3.org/1999/xlink" content-type="dwc:verbatimCoordinates" xlink:type="simple">34.26281°N, 116.90185°W</named-content>). NEVADA. <italic>Clark County</italic>: USNM 883551, Willow Spring, Indian Springs Valley (<named-content xmlns:xlink="http://www.w3.org/1999/xlink" content-type="dwc:verbatimCoordinates" xlink:type="simple">36.41700°N, 115.76419°W</named-content>), USNM 883981, La Madre Spring, Las Vegas Valley (<named-content xmlns:xlink="http://www.w3.org/1999/xlink" content-type="dwc:verbatimCoordinates" xlink:type="simple">36.18381°N, 115.50638°W</named-content>), USNM 1002785, Harris Spring, Las Vegas Valley (<named-content xmlns:xlink="http://www.w3.org/1999/xlink" content-type="dwc:verbatimCoordinates" xlink:type="simple">36.24071°N, 115.54351°W</named-content>). <italic>Nye County</italic>: USNM 854967, Wood Canyon Spring, Pahrump Valley (<named-content xmlns:xlink="http://www.w3.org/1999/xlink" content-type="dwc:verbatimCoordinates" xlink:type="simple">36.39924°N, 115.93258°W</named-content>).</p></tp:treatment-sec><tp:treatment-sec sec-type="Revised diagnosis"><title>Revised diagnosis.</title><p>A medium-sized congener (maximum shell height, 3.7 mm) having an ovate to narrow-conic shell. Differentiated from similar regional species by the combination of its relatively large, narrow shell; elongate penial filament; and small size of the terminal gland on penis.</p></tp:treatment-sec><tp:treatment-sec sec-type="Description"><title>Description.</title><p>Shell (<xref ref-type="fig" rid="F9">Fig. 9A–D</xref>) ovate to narrow conic, rarely broadly conic, whorls 4.25–5.25. Teleoconch whorls strongly convex, shouldered. Aperture ovate, parietal lip complete, usually slightly disjunct, last 0.25 whorl sometimes loosened behind body whorl, umbilicus narrow. Outer lip thin, prosocline.</p><fig id="F9" position="float" orientation="portrait"><label>Figure 9.</label><caption><p>Shells, opercula and radula, <italic><tp:taxon-name>Pyrgulopsis turbatrix</tp:taxon-name></italic>. <bold>A</bold> Paratype, USNM 860699. <bold>B–D</bold> Shells, SBMNH uncat., USNM 853508, USNM 853510 <bold>E, F</bold> Opercula (outer, inner sides), USNM 860699 <bold>G</bold> Portion of radular ribbon, USNM 860699 <bold>H</bold> Central teeth, USNM 860699 <bold>I</bold> Lateral and outer marginal teeth, USNM 860699. Scale bars <bold>A–D</bold> 1.0 mm; <bold>E, F</bold> 250 µm; <bold>G</bold> 20 µm; <bold>H, I</bold> 10 µm.</p></caption><graphic xmlns:xlink="http://www.w3.org/1999/xlink" xlink:href="ZooKeys-330-027-g009.jpg" position="float" orientation="portrait" xlink:type="simple"/></fig><p>Operculum (<xref ref-type="fig" rid="F9">Fig. 9E–F</xref>) as for genus; edges of last 0.5 whorl frilled on outer side; muscle attachment margins slightly thickened on inner side. Radula (<xref ref-type="fig" rid="F9">Fig. 9G–I</xref>) as for genus; dorsal edge of central teeth moderately to highly concave, lateral cusps three–seven, basal cusps one–two. Lateral teeth having two–six cusps on inner sides and three–six cusps on outer sides. Inner marginal teeth with 14–31 cusps, outer marginal teeth with 15–33 cusps. Radula data are from USNM 857968, USNM 860450, USNM 860699, USNM 883373.</p><p>Penis (<xref ref-type="fig" rid="F4">Fig. 4I–L</xref>) medium-sized; filament long, narrow, tapering, oblique; lobe medium-sized, tapering, slightly oblique; ventral surface of lobe having a small (terminal) gland (199/200 specimens) and rarely one or two additional glandular dots (3 specimens), dorsal surface sometimes having a small (penial) gland at base of filament (24/200 specimens) and rarely having an additional glandular dot (one specimen). Penial data are from USNM 854967, USNM 857969, USNM 860450, USNM 860699, USNM 883373, USNM 883981, USNM 1002785.</p></tp:treatment-sec><tp:treatment-sec sec-type="Distribution"><title>Distribution.</title><p>Spring Mountains region (Frenchman Flat; Indian Springs, Las Vegas, Pahrump Valleys [<italic><tp:taxon-name>Pyrgulopsis turbatrix</tp:taxon-name></italic>]), San Bernardino Mountains (Mojave, Southern California Coastal drainages [M19, M20, M21]), central Death Valley region (Amargosa River drainage, Panamint and Saline Valleys [M9-M22, M24, M27, M28]). The populations from the latter two areas were previously assigned to <italic><tp:taxon-name>Pyrgulopsis micrococcus</tp:taxon-name></italic>.</p></tp:treatment-sec><tp:treatment-sec sec-type="Remarks"><title>Remarks.</title><p>The penial gland was not observed in &gt;25% of the males in any of the seven samples that we studied and consequently has been removed from the diagnosis. The three geographically separated subunits of <italic><tp:taxon-name>Pyrgulopsis turbatrix</tp:taxon-name></italic> are somewhat diverged genetically—e.g., mean sequence divergence is 0.9+/-0.2% (ranging from 1.1–1.5%) for COI and 0.9+/-0.2% (ranging from 1.1–1.3%) for NDI, but we have not found any consistent morphological differences among them.</p><!--PageBreak--></tp:treatment-sec><tp:treatment-sec><!--Section generated to contain objects referenced in tp:taxon-treatment.--><fig id="F4" position="float" orientation="portrait"><label>Figure 4.</label><caption><p>Penes (dorsal, ventral surfaces). <bold>A, B</bold> <italic><tp:taxon-name>Pyrgulopsis licina</tp:taxon-name></italic> sp. n., USNM 850346 <bold>C, D</bold> <italic><tp:taxon-name>Pyrgulopsis perforata</tp:taxon-name></italic> sp. n., BellMNH 20891 <bold>E, F</bold> <italic><tp:taxon-name>Pyrgulopsis sanchezi</tp:taxon-name></italic> sp. n., USNM 883361 <bold>G, H</bold> <italic><tp:taxon-name>Pyrgulopsis micrococcus</tp:taxon-name></italic>, BellMNH 20663 <bold>I, J</bold> <italic><tp:taxon-name>Pyrgulopsis turbatrix</tp:taxon-name></italic>, USNM 860699 <bold>K, L</bold> <italic><tp:taxon-name>Pyrgulopsis turbatrix</tp:taxon-name></italic>, USNM 883373. Scale bars <bold>A–C</bold> 250 µm; <bold>D–L</bold> 500 µm. <bold>Pd</bold> penial duct <bold>Pf</bold> penial filament <bold>Pl</bold> penial lobe <bold>Tg</bold> terminal gland.</p></caption><graphic xmlns:xlink="http://www.w3.org/1999/xlink" xlink:href="ZooKeys-330-027-g004.jpg" position="float" orientation="portrait" xlink:type="simple"/></fig></tp:treatment-sec><ref-list><ref id="B11"><mixed-citation xmlns:xlink="http://www.w3.org/1999/xlink" xlink:type="simple"><person-group><name name-style="western"><surname>Hershler</surname><given-names>R</given-names></name></person-group> (<year>1989</year>) <article-title>Springsnails (Gastropoda: Hydrobiidae) of Owens and Amargosa River (exclusive of Ash Meadows) drainages, Death Valley system, California-Nevada.</article-title><source>Proceedings of the Biological Society of Washington</source><volume>102</volume>: <fpage>176</fpage>-<lpage>248</lpage>.</mixed-citation></ref><ref id="B20"><mixed-citation xmlns:xlink="http://www.w3.org/1999/xlink" xlink:type="simple"><person-group><name name-style="western"><surname>Hershler</surname><given-names>R</given-names></name><name name-style="western"><surname>Pratt</surname><given-names>WL</given-names></name></person-group> (<year>1990</year>) <article-title>A new <italic>Pyrgulopsis</italic> (Gastropoda: Hydrobiidae) from southeastern California, with a model for historical development of the Death Valley hydrographic system.</article-title><source>Proceedings of the Biological Society of Washington</source><volume>103</volume>: <fpage>279</fpage>-<lpage>299</lpage>.</mixed-citation></ref><ref id="B26"><mixed-citation xmlns:xlink="http://www.w3.org/1999/xlink" xlink:type="simple"><person-group><name name-style="western"><surname>Liu</surname><given-names>H-P</given-names></name><name name-style="western"><surname>Hershler</surname><given-names>R</given-names></name><name name-style="western"><surname>Clift</surname><given-names>K</given-names></name></person-group> (<year>2003</year>) <article-title>Mitochondrial DNA sequences reveal extensive cryptic diversity within a western American springsnail.</article-title><source>Molecular Ecology</source><volume>12</volume>: <fpage>2771</fpage>-<lpage>2782</lpage>. doi: <ext-link ext-link-type="uri" xlink:href="http://dx.doi.org/10.1046/j.1365-294X.2003.01949.x" xlink:type="simple">10.1046/j.1365-294X.2003.01949.x</ext-link></mixed-citation></ref></ref-list></tp:taxon-treatment>
